# Supplementary material for: The dynamics of microbial community and flavor metabolites during the acetic acid fermentation of Hongqu aromatic vinegar
Source: Curr Res Food Sci. 2022 Oct 4;5:1720–31. doi: 10.1016/j.crfs.2022.10.002 (PMC9550536; doi:10.1016/j.crfs.2022.10.002)
Supplement: Multimedia component 2 [file mmc2.xlsx]

## Sheet: ESI+
Supplementary data-1:The abundance of important non-volatile metabolites with VIP > 2 based on PLS-DA detected by UPLC-QTOF/MS in ESI+ mode
Metabolite ID	VIP value	Metabolite name	12h	24h	36h	48h	60h	03d	04d	05d	06d	07d	08d	09d	15d	30d	38d
5	2.10829	L-Phenylalanine	79106.3	135991	158995	176076	186111	209652	244666	235146	268897	249727	267556	245149	283742	334877	319869
8	2.05832	2-Dehydro-3-deoxy-L-fuconate	75773.1	159278	72193.6	197312	72767.5	63570.4	67587.5	51774	23756.1	73304.4	86317	88467.4	154259	172171	162036
26	2.5785	delta-(L-2-Aminoadipyl)-L-cysteinyl-D-valine	86306.5	139040	176404	200325	258970	303327	330665	289295	337919	324630	356224	313891	364812	462448	482517
52	3.88636	3-Benzylmalic acid	81293.3	124919	126838	109577	117731	154535	213965	184743	230451	309649	278351	382163	570357	577988	655904
59	4.39703	4-Guanidinobutanal	295609	592596	536225	812359	932695	699592	808061	879936	1.04282e+06	1.22817e+06	1.08266e+06	1.08074e+06	1.18804e+06	1.42897e+06	1.34468e+06
63	2.83324	Sarcosine	270179	335717	380507	377490	393625	453768	490903	456943	481292	555835	502584	527266	591401	678558	685871
69	4.68372	D-Proline	256595	417254	497710	491576	579555	675731	762710	729915	851667	912421	973404	903379	1.13386e+06	1.25683e+06	1.377e+06
82	2.5389	Leukotriene C4	5074.25	18937	21551.6	38910.4	36455	50813.8	91063	206740	139451	183968	192229	246194	373043	237091	165445
88	2.10151	Hippuric acid, methyl ester	121354	272795	47792.4	285136	72106.9	200098	129481	79026.3	75124.4	90093.1	82771.1	114668	130841	215379	226928
99	6.03616	(11R)-Dihydroartemisinic aldehyde	39975.9	142538	198805	247192	296786	275162	405115	432446	562917	778032	864452	915318	1.86408e+06	1.63996e+06	1.26749e+06
105	2.53671	L-Histidinol	19561.1	18093.1	14571.4	12960.7	14529.7	21319.7	32475.7	29748.8	39934.4	55397.2	51731.2	66537.6	114113	185374	218737
106	5.07081	N6,N6,N6-Trimethyl-L-lysine	496902	990946	1.04228e+06	1.15449e+06	1.28335e+06	1.29973e+06	1.37164e+06	1.32119e+06	1.3887e+06	1.53381e+06	1.42081e+06	1.50945e+06	1.73221e+06	1.96569e+06	2.18683e+06
122	2.45969	Deoxy-5-methylcytidylate	20005.4	26305	18805.1	25011.6	29715.7	38069.7	63115.3	48319.2	77100.5	96989.3	103683	144317	207277	237367	223267
129	14.3846	Ile-Pro	1.26202e+06	3.29711e+06	3.59887e+06	4.6609e+06	4.58848e+06	5.04115e+06	6.44427e+06	5.96211e+06	6.82447e+06	8.46426e+06	8.02951e+06	8.50005e+06	1.06523e+07	1.11407e+07	1.12472e+07
132	2.03686	His-Gly	7929.89	14576.8	25448.7	21328.5	25210.7	38227.8	37132.2	37239.3	53348.8	48584.2	52530	47651.6	82425.4	143531	167338
137	6.09707	Harmane	769250	1.46049e+06	1.21007e+06	1.85612e+06	1.72951e+06	1.69979e+06	1.49975e+06	1.85605e+06	1.95565e+06	2.32145e+06	2.33465e+06	2.43657e+06	3.62887e+06	2.53973e+06	2.65057e+06
141	2.58736	4-(3-Methylbut-2-enyl)-L-tryptophan	28227.3	48557.6	136387	165963	92064.1	169817	130636	141326	169221	193413	186969	192410	293734	389460	320827
167	4.91126	(4R,7R)-4-Isopropenyl-7-methyl-2-oxo-oxepanone	29292.8	97271.4	114086	147631	286822	234652	351042	393771	469875	585616	573935	562346	843607	1.06008e+06	1.0351e+06
168	4.75772	Norharmane	150586	268036	338450	373183	420660	446494	497541	486036	504108	623744	605432	619699	1.08127e+06	707214	1.55154e+06
170	2.13151	Pro-Val	83244.2	185938	183859	212662	187122	136917	116887	101769	101797	86962.1	99072.1	121146	136196	188030	234376
183	2.17204	Phe-Asp	5982.85	11878	11979.5	13276.1	20190.7	179866	3550.01	140250	143819	157054	162371	214801	207487	239212	200021
187	2.3392	His-Thr	21456.2	23939.4	19964.9	16832.9	18764.2	24850.9	33931.6	34243.8	41713.1	67173	61804	91370.7	139625	179353	192097
192	3.11889	Xanthine	29490.6	68098.3	77282.7	105348	125117	205977	303579	290733	298375	340144	336260	332963	395929	477673	435274
219	4.50772	NG,NG-dimethyl-L-arginine(ADMA)	201056	337239	330892	364226	382254	426954	550478	548602	552951	773795	538063	856349	979038	992635	1.17869e+06
223	9.00777	Glycerophosphocholine	3.10436e+06	6.05672e+06	6.57342e+06	7.89421e+06	7.66116e+06	4.68882e+06	3.65707e+06	2.73458e+06	2.96903e+06	3.62371e+06	3.30809e+06	3.85163e+06	5.05719e+06	5.31696e+06	5.45289e+06
232	3.72463	Albuterol	205772	180356	156097	115968	136369	121828	137960	133877	151014	179459	139228	102179	109129	181102	849487
233	6.05167	Pyridoxine	796382	2.51484e+06	3.01713e+06	3.44294e+06	3.49625e+06	3.69339e+06	4.05609e+06	3.69776e+06	3.61793e+06	3.88471e+06	3.52974e+06	3.29254e+06	3.77092e+06	4.9601e+06	4.17953e+06
235	12.2508	Adenine	7.24877e+06	1.41344e+07	1.56205e+07	1.80751e+07	1.8344e+07	1.57617e+07	1.61454e+07	1.4107e+07	1.4387e+07	1.5951e+07	1.51084e+07	1.52097e+07	1.94039e+07	2.1104e+07	2.15746e+07
236	2.21583	Tyr-Pro	76914.4	181005	204376	229517	227540	157850	130590	131439	143717	154901	351275	170713	231550	552916	239100
239	4.88061	N-Acetylcadaverine	38087.6	64028.1	62713.9	76837	81343.7	90131.4	121222	123058	126472	159343	130043	168145	365653	604874	838162
251	2.14285	Dimethylbenzimidazole	30569.4	14416.9	9241.2	12660.5	8469.42	49828.7	64414.9	57646.8	61456.6	35619.3	29975	33775.7	79698.1	138876	211970
267	8.51255	3''-Oxoribostamycin	365745	517065	479190	475223	558631	789289	1.14876e+06	1.14772e+06	1.43772e+06	1.98165e+06	1.87243e+06	2.43191e+06	3.13214e+06	2.94841e+06	3.25074e+06
274	4.6862	L-Methionine	258358	580372	587771	698927	736116	814926	909039	822378	962399	1.04743e+06	1.00102e+06	978773	1.2022e+06	1.45566e+06	1.50412e+06
294	6.59397	Val-Val	555362	1.54761e+06	1.97119e+06	2.11058e+06	2.03937e+06	2.09183e+06	1.7869e+06	1.68947e+06	2.10171e+06	2.06104e+06	2.33376e+06	2.0284e+06	3.22963e+06	3.47528e+06	3.17129e+06
304	2.90715	Phe-Pro	67027.3	143481	171638	245541	250318	271356	330253	321346	345358	435571	363382	404310	440967	466568	400603
316	2.01686	3-Dimethylallyl-4-hydroxybenzoate	5917.67	9499.69	14085	17643.4	24608.3	20321.6	24586.7	20510.6	26380.1	30711.9	27944.9	32371.2	57563.8	130943	134138
320	2.14337	4-(Methylnitrosamino)-1-(3-pyridyl)-1-butanol	12167.8	33387.3	39198	38812.1	46322.4	44349.6	46819.5	31111.4	37137.2	37222.8	44968.1	41566.5	60658.1	143001	175420
321	2.52214	Ala-Pro	40760.3	145624	147703	207078	163837	122835	200232	189381	218572	245290	250276	229576	262437	432594	373015
325	2.87471	Pro-Ser	35990.6	134701	106314	156265	181568	198581	271645	279012	290454	334356	314895	296690	391670	297550	269722
327	10.4164	Stizolobate	7663.25	1.32733e+06	14913.4	1.3694e+06	17724.1	11650.6	8853.99	5787.49	8320.24	3796.37	6230.14	2.88288e+06	2.86179e+06	3.22018e+06	3.09042e+06
341	5.51286	Tyramine	218546	321039	423295	398760	453458	585730	649499	767836	972712	970462	1.10219e+06	980616	1.27325e+06	1.57397e+06	1.54724e+06
344	2.55452	Anhalonidine	6295.25	15863.3	24926.9	28929.1	38258.2	47768.1	72697.6	100590	146900	215434	222380	246071	356015	172367	100846
347	5.19737	DL-Methionine sulfoxide	278063	384185	383912	405848	369910	487235	529480	492294	604511	625013	643341	757115	1.01845e+06	1.10513e+06	1.42046e+06
349	2.33584	1,4'-Bipiperidine-1'-carboxylic acid	83501.6	166561	238900	294377	322692	328480	342294	333756	334129	360887	355357	335725	361704	354804	339774
352	2.91895	6-Benzylaminopurine	12885.5	37840.4	47765.7	61988.9	77296.5	81727.1	115674	122078	155809	199318	172697	172004	281406	384188	348535
355	13.5873	2-Iminopropanoate	259434	903613	1.13475e+06	1.45219e+06	1.6458e+06	1.62142e+06	2.06605e+06	2.17836e+06	2.52525e+06	2.96242e+06	2.89492e+06	3.36848e+06	5.84875e+06	7.51295e+06	7.11013e+06
362	4.4711	Val-Trp	171802	410151	555659	686965	909915	800990	919605	841621	943312	1.04731e+06	969126	884052	1.03934e+06	990084	765033
367	5.73461	4-Guanidinobutyric acid	4.70322e+06	5.74302e+06	5.44631e+06	5.93314e+06	5.80356e+06	5.86657e+06	6.06818e+06	5.83704e+06	6.05697e+06	6.73925e+06	6.3726e+06	6.61935e+06	6.56639e+06	6.66533e+06	6.68903e+06
383	2.50295	Trigonelline	2.32502e+06	3.70202e+06	3.74792e+06	3.67177e+06	3.92904e+06	3.80833e+06	3.90894e+06	3.69827e+06	3.69465e+06	3.55857e+06	3.70744e+06	3.4336e+06	3.59326e+06	3.63598e+06	3.65488e+06
388	8.8271	Pro-Glu	1.38088e+06	1.73934e+06	1.52663e+06	1.53786e+06	1.35677e+06	1.74394e+06	2.10138e+06	1.78973e+06	1.99386e+06	2.55714e+06	2.33128e+06	2.97868e+06	4.17483e+06	3.55721e+06	4.57242e+06
407	2.59046	L-Citrulline	33079	144645	123039	99070	95794	143629	192095	208547	257229	256966	255188	298443	347425	322937	373957
408	4.88294	Pro-Thr	169641	463232	417227	549841	486560	455191	450505	412038	421283	380482	416813	389320	452426	1.59928e+06	888887
420	3.44654	L-Rhamnono-1,4-lactone	44705.5	77748.9	154140	197139	202280	198392	244338	239094	365550	326497	358458	397581	609023	592419	544286
423	2.7113	L-Norleucine	11689.2	20893.1	28868.7	35636.3	49762.8	61922.1	78130.7	98598.5	152173	180998	139816	166780	190710	306531	330508
431	4.15926	2'-Deamino-2'-hydroxyparomamine	60025.7	92669.8	84574.2	112751	106279	132377	166826	175959	216535	307440	308351	380175	533505	636568	702528
436	2.14644	Aspartame	37217.1	165931	204278	279404	267277	141320	64173.1	41209.7	37702	30862	31411.6	30316.4	70334.8	152682	146935
437	7.51117	L-Valine	4.93627e+06	8.04134e+06	2.36068e+06	9.61753e+06	2.38948e+06	2.80496e+06	3.08796e+06	3.02372e+06	3.24517e+06	3.51347e+06	3.23379e+06	3.47545e+06	3.82957e+06	3.9855e+06	4.29106e+06
447	3.47515	Leu-Tyr	225430	626173	806764	930701	998757	932620	836017	649729	731406	711470	695931	651351	946178	1.23273e+06	1.26461e+06
449	3.67106	Nicotinate	168787	161492	128856	212231	181630	143179	125796	117420	136096	167386	159131	148231	228307	393349	500874
450	2.15559	1-O-[2-(Acetylamino)-2-deoxy-alpha-D-glucopyranosyl]-D-myo-Inositol	21589.5	48085.4	50274.2	69727.5	68021.5	21305.9	20791.3	11509.2	18896.4	21050.4	16235	40873.4	88833.1	113446	133341
470	3.80975	Dimethylaminopurine	36397.2	121174	172889	271544	351170	436000	467777	449803	471829	530185	497741	515839	619737	818211	824178
479	3.38704	(-)-Laudanidine	22368.7	68298.8	116343	128540	142401	135088	156103	131340	142582	165698	162844	167302	267569	468973	468102
483	4.97827	Val-Tyr	184043	328647	298460	466008	295596	394347	355536	336836	456524	479815	525588	522471	813461	986397	1.1477e+06
487	2.35534	Pyridoxal (Vitamin B6)	40491.8	39472.8	37627.2	38700.6	45451.7	40860.8	45138.8	44428.2	54705.9	80154.8	83398.6	104442	160992	129432	271422
488	2.33689	DL-Serine	90708	131669	138491	146443	141218	195707	230499	203097	231592	268018	242838	284984	324414	332853	344440
493	2.93979	6'''-Deamino-6'''-oxoparomomycin II	16803.4	31908.6	15446.4	13919.1	10151.6	18050.7	31929.8	28381.4	36136.1	69550.7	51933.1	108188	203379	220952	289594
504	2.623	Mevaldate	18949.1	89594.9	102567	148323	170859	183268	236264	243023	256628	311409	263472	239120	364379	376407	281063
515	3.81929	4-Aminobutyric acid	380564	463877	504711	457744	531028	446138	459362	427129	436903	449877	505629	468226	589030	753301	874309
520	3.9269	Lys-Pro	156408	179845	205426	196477	353214	261395	516282	303374	329918	680910	359325	495154	541329	788378	965615
531	2.37421	N-Acetylserotonin	43336.6	46168.7	61971.2	55429.6	61374.9	82471.9	77582.6	86642.7	129515	139054	92932	157893	153273	182102	345702
534	2.53533	6-Pyruvoyltetrahydropterin	3988.62	6790.44	8581.94	12271.7	13408.4	17661.9	69803	31685.3	30792.9	29405.7	30604.4	34319.1	84890.6	194168	220215
544	2.12665	Caffeine	10208.4	17908.2	20906.4	20780.5	21277.4	18321.2	19393.6	14486.1	16654.9	19619.5	18540.4	18864.3	24668.1	131778	134369
561	4.74312	Phenylethylamine	79205	199347	248957	322062	370986	350053	420439	404238	473586	515324	530054	601676	908438	1.06784e+06	1.03063e+06
566	3.02696	(S)-2-aminobutyric acid	29465.2	44116.1	112719	149479	82243.6	104295	185737	189902	426043	286416	273652	265409	383928	478547	445850
621	3.10143	Glu-His	180345	196512	199152	172106	168478	193583	235411	228946	250332	394442	297272	348625	448245	476111	561948
624	2.61824	3-Methyladenine	62139.9	182293	198014	239602	247073	208318	265156	266800	279242	337203	293614	305799	375358	443644	477844
626	6.77414	L-Isoleucine	615807	1.00731e+06	1.32218e+06	1.31766e+06	1.49178e+06	1.73049e+06	1.96814e+06	1.92901e+06	2.24858e+06	2.31042e+06	2.22656e+06	2.11295e+06	2.53689e+06	3.02409e+06	3.0355e+06
635	3.92412	6-Hydroxyhexan-6-olide	52845.7	296670	237551	294030	328488	351741	493240	817075	508313	604800	937719	549874	606530	654866	539706
636	2.61845	3-Methyl-L-tyrosine	34420.8	50782.6	43749.5	117596	127855	122751	176481	164969	189996	234003	209631	219900	287689	329814	360185
672	3.27642	6'-Oxokanamycin X	423801	384116	331463	455853	432696	504575	599699	535142	598263	743171	577751	784568	1.40379e+06	694050	773897
704	2.21989	p-Xylene	29631.9	74381.8	96056	122731	141598	63893	88431.2	214093	91470.2	126531	239766	144608	229795	307394	279928
20	5.02633	Cytidine	649380	1.07969e+06	1.39116e+06	1.40022e+06	1.47808e+06	1.45039e+06	1.25047e+06	1.10357e+06	1.25825e+06	1.04226e+06	974868	583589	115486	427989	441537
36	4.5278	Ornithine	182291	158218	260516	141421	141197	339459	511917	669523	782169	548394	477773	30730.3	45700.1	108929	109854
43	2.16676	Deoxyadenosine	328184	224248	371214	425859	457977	1.32704e+06	288414	195638	182741	93814	82055.4	81773	102030	410047	409519
53	9.13699	2'-O-methyladenosine	1.30947e+06	2.97547e+06	3.50537e+06	3.97348e+06	3.08276e+06	1.19885e+06	258662	51221.7	44785.5	21221.4	23772.1	21056.4	69689.9	105319	156715
55	2.42508	Quinaldic acid	26070.2	71562.5	93787.4	94553.9	109303	119832	139312	140905	139917	126233	148221	124086	104007	40701.8	47715.5
75	2.74897	alpha-Pinene-oxide	13827.4	27096	31604.1	43138.5	63174.6	159828	159626	168817	172536	186944	187872	256568	204216	187161	52495.8
76	4.37778	Harmaline	66179.5	242299	313521	276054	335658	184721	340741	440510	368164	428821	356617	350568	124348	15326.8	18202.5
92	2.54749	4-Methylene-L-glutamine	148967	139746	153267	116631	120572	170929	261435	283698	290759	271820	244199	216566	164025	157984	171076
103	2.43284	L-Formylkynurenine	18921	43834.2	60492.9	64931.1	51955.2	138257	129431	131831	180038	130587	93452.4	88984.2	104789	3703.01	53336.1
116	2.1106	Folinic acid	115002	163548	187136	201747	194333	208508	205238	183916	209922	216821	211409	196530	159556	134290	118140
125	3.41016	Glycyl-L-leucine	811580	1.3175e+06	1.56246e+06	1.73564e+06	1.60996e+06	1387529	931492	790501	710368	789001	925244	871762	863206	844300	738536
139	5.43073	Atropine	48908.2	195945	267707	367130	468548	443874	668746	630650	619309	683106	579335	527330	400451	331427	153356
146	11.0271	Leu-Leu	3.54069e+06	1.08361e+07	1.23188e+07	1.43853e+07	1.43489e+07	1.17558e+07	8.47197e+06	6.25445e+06	5.55396e+06	5.79585e+06	6.18082e+06	5.32336e+06	5.59063e+06	3.77757e+06	3.12535e+06
193	2.97826	Val-Glu	433994	725892	694528	859690	981172	598107	398104	286394	280964	325120	320791	392547	514165	417042	412192
204	3.59849	4-[(Hydroxymethyl)nitrosoamino]-1-(3-pyridinyl)-1-butanone	24467.5	117147	129235	172883	187604	217797	372868	365456	393700	430461	425598	385717	353917	356452	292427
205	5.37055	Phe-Val	71080.2	391119	486036	690938	820780	745991	779961	697636	673310	707491	536693	536817	369358	177853	77721
218	2.68224	Nicotinamide	33603.1	59706.6	57805.7	28322.8	42017.9	153015	200337	213932	222018	128984	106160	74280.6	57658.9	23755.4	36225.2
224	3.38168	Phe-Phe	255868	858605	694204	865135	919802	607867	463753	316582	221233	209271	197329	212721	211110	163544	150384
226	5.47731	Biocytin	991419	1.16825e+06	1.25592e+06	1.61855e+06	1.88738e+06	1.55671e+06	1.04625e+06	757624	704385	467390	456639	191868	68339.2	194898	91252.2
248	2.42729	Indolelactic acid	22605.5	27554.4	29444.8	29155.7	17718.9	54284.2	116746	131615	151214	177260	187807	155574	144091	111025	95969.1
291	2.56843	L-Histidine	173571	284195	291016	459700	554690	406989	298800	36652.5	53353.6	28547.4	75138.4	41345.4	50623.2	181887	163689
307	2.7807	Ala-Phe	136356	393948	508319	595277	629767	451615	260761	140129	112221	77168.7	96522.3	64962.3	82390.5	108819	67348.7
308	2.86924	Dopamine	106437	273782	357566	386264	333721	171863	49894.8	27184.8	33661.7	29852.1	35379.6	31979.6	41668.5	64378.9	196001
311	3.40674	L-Arabinono-1,4-lactone	368947	297592	277674	266628	7692.59	277532	13327.2	13700.5	14564.1	17244.7	18083.9	8562.4	19066.9	9572.24	201873
343	2.8102	Codeine	7306.68	50519.4	48982.1	74698.8	84413.2	85758.5	188884	154915	160476	199370	185947	168296	271459	102800	47052
360	2.31402	Irinotecan	3487.92	14699.7	28577	58711.6	46744.5	51737.2	80525.7	85215.3	92259.5	107626	96285.4	146051	42091.4	17039.2	13712.2
361	2.12881	5-L-Glutamyl-L-alanine	92253.5	248970	242067	285977	305286	112672	55226.3	39497.1	73463.8	55485.7	49448.9	26586.6	34173.1	75871.8	46735.3
364	2.00518	Ile-Lys	219236	397020	449485	584733	692653	496577	372787	240154	249236	191934	264265	190972	241406	369445	322507
369	2.91418	Pro-Asn	582177	584701	603012	614647	595560	617970	589616	599227	622134	541596	584301	506346	429728	381126	368660
382	2.4117	Ser-Arg	355755	566147	500302	643229	732804	587477	451209	319269	370902	191855	353688	205410	271403	405226	274955
384	3.22509	L-Tyrosine	182650	467174	531927	652892	652982	550962	421439	167931	145964	76268	123172	44771.1	105214	364620	408246
385	2.16287	Asp-Arg	111321	234481	219568	315246	316530	197780	115638	68842	83344.2	26226.7	85450.9	30102	69104	139873	106130
390	2.03657	D-Fructose	300531	137857	138640	1.14294e+06	109561	984324	589227	60366	527228	2270.74	357867	238978	151159	205254	2386.18
398	3.76192	N-Acetyl-L-leucine	54991	1089.84	157574	292112	330259	240328	387848	398883	405506	286828	241279	265790	35930.4	95068.9	71967.9
401	3.29944	D-Mannose	189562	490902	378252	625958	389765	233932	57639.9	49614.9	34503.2	28979.5	23955.5	6068.19	41354.7	32348.1	40947.3
409	4.75024	Val-Arg	833249	1.27662e+06	1.33753e+06	1.86213e+06	2.08513e+06	1.33503e+06	769756	483669	648610	354893	645774	355629	464357	829057	567031
413	8.74514	Ile-Arg	2.16745e+06	3.54175e+06	4.01669e+06	5.37995e+06	6.24518e+06	3.63312e+06	1.71342e+06	952861	1.47645e+06	581208	1.54102e+06	593284	673692	1.62907e+06	867644
421	8.0979	Dihydrozeatin-O-glucoside	18140.4	61382.1	106672	189404	291296	395020	742260	864092	1.16645e+06	1.35944e+06	1.39175e+06	1.3826e+06	1.36144e+06	395302	154849
448	4.15945	6'''-Deamino-6'''-hydroxyparomomycin II	38409.9	33827.1	46707.5	53063.7	62847.8	125368	219046	296009	327728	367939	339721	305613	166030	111322	47382.4
459	2.51502	Phe-Ser	200381	558634	658198	861699	852147	556545	353505	190289	159052	100064	435982	283790	349333	319084	249778
469	4.81342	1,7-Dimethylxanthine	375405	1.00235e+06	1.16815e+06	1.16293e+06	1.1579e+06	1.0796e+06	749988	64121.8	73127.2	46056.6	52206.5	35601	29817.8	47663	18339
491	2.82455	Thr-Arg	289760	435625	456296	562264	627103	395622	232382	163019	227419	107502	212594	147424	188503	301918	221735
511	2.43235	Val-Lys	242393	365807	376814	486309	581701	415624	244482	169963	170865	128047	162419	130805	155282	191672	173774
527	2.93788	Thr-Phe	193953	426928	611766	738769	944797	1.03603e+06	831589	623817	591198	517447	507663	430887	458009	394261	326622
536	2.81039	Arg-Val	229681	333817	266050	384434	404994	279558	148524	102002	99329.3	30526.5	68801.2	18515	18677.8	70273.2	27358.9
539	2.18834	Ala-Val	138164	208847	293030	313634	344201	371954	364941	313540	334061	324261	317977	262546	244082	263769	224075
549	3.07189	Ser-Leu	488707	1.05651e+06	1.08743e+06	1.24125e+06	1.22188e+06	835644	645556	487180	480948	447278	467267	438463	795517	483223	427549
577	3.03031	Leu-Glu	585629	1.08305e+06	1.17246e+06	1.50629e+06	1.64643e+06	1.15623e+06	947822	653854	699578	601125	729947	654036	710665	656090	519744
578	2.51471	Arg-Ile	264646	347297	318748	466138	464696	333399	221074	144517	180403	71548.4	297742	43846.1	48912.6	132361	69081.3
583	6.83872	D-Glucono-1,5-lactone	97641.2	331347	529695	658597	888330	990025	1.22998e+06	1.09191e+06	972806	844638	596398	481014	126274	37940.6	12653.7
602	2.41003	N-Acetylmannosamine	80710	241198	299774	363317	365334	316765	31703.2	25375.1	43311.5	17658.5	39915.7	17061.1	13599.7	37083.2	20976.4
608	2.73944	Leu-Gln	707105	1.36052e+06	931431	1.78161e+06	1.23043e+06	1.65778e+06	1.43525e+06	1.10672e+06	1.11268e+06	1.01389e+06	1.12853e+06	855520	795360	896694	839626
614	4.21328	Ala-His	871646	817649	963763	937723	1.06387e+06	1.02688e+06	936790	819022	907178	476950	524271	250380	218464	320646	257867
620	4.32355	Pro-Arg	231459	287478	369166	348066	393766	885157	529903	496389	577868	474730	497064	546960	78881	173782	94608
631	2.81369	Tauroursodeoxycholic acid	5257.4	37533.9	52776.9	78316.1	98385.1	96021.2	150186	145568	301325	156404	119590	79142.6	90480.3	37620.9	26121.1
637	2.02451	1,8-Diazacyclotetradecane-2,9-dione	4684.87	8761.87	2261.31	11787.2	18152.6	72262.8	122464	83412.8	119168	127182	18275	120498	129281	53664.7	50788.1
640	2.74207	N-Methyl-.alpha.-aminoisobutyric acid	24956.9	44911.1	87543	115471	105702	128492	193221	205106	219915	216662	159102	151788	141040	132872	86878.8
695	6.38309	5,6-Dihydrothymine	778980	2.04397e+06	2.18291e+06	2.6736e+06	2.49468e+06	2.49561e+06	1.81412e+06	1.66474e+06	1.76778e+06	1.5682e+06	1.2107e+06	767205	840112	204096	568294
700	2.16101	Norajmaline	5965.32	31687.4	46472.1	83729.3	75069.2	60240.8	88466	124833	120543	182607	132208	171804	184972	101921	99180.5
722	4.01533	Hydroxylaminobenzene	532497	997711	1.18633e+06	1.37964e+06	1.33733e+06	1.43225e+06	886323	14700.1	14641.3	1.1307e+06	17155.1	21787.8	19149.9	31695.6	1.22513e+06

## Sheet: ESI-
Supplementary data-2:The abundance of important non-volatile metabolites with VIP > 2 based on PLS-DA detected by UPLC-QTOF/MS in ESI- mode
Metabolite ID	VIP value	Metabolite name	12h	24h	36h	48h	60h	03d	04d	05d	06d	07d	08d	09d	15d	30d	38d
5	2.73424	(3R)-beta-Leucine	18817.1	53308	69719	229464	119299	195830	108720	95772.6	128658	77511.3	57314.8	64046.6	125763	219027	211905
12	2.73468	cis-1,2-Dihydroxy-4-methylcyclohexa-3,5-diene-1-carboxylate	31928.3	96186.4	207539	174209	187020	196552	174004	362195	164677	251570	32725.1	242906	187301	396861	411734
17	2.0406	2-Dehydro-3-deoxy-L-arabinonate	29539.3	80882.7	95322.9	134346	121806	118095	131548	96734.4	107646	223251	104799	115010	152628	211477	216273
23	3.41138	L-4-Hydroxyglutamate semialdehyde	326055	288414	371893	295337	324041	411693	804868	693414	588904	627489	546077	566325	706805	489372	496482
24	5.81148	4-Methylsalicylate	179983	197783	256750	401773	534818	911927	835171	1.37176e+06	862580	897966	746842	786154	1.0367e+06	1.4147e+06	2.35663e+06
26	2.59866	Methyloxaloacetate	112276	511900	286605	401257	757371	791646	951584	335478	814792	407686	823808	365823	425746	1.12535e+06	541709
35	2.07728	(3S)-2-Oxo-3-phenylbutanoate	28490.9	207370	81160.5	130142	141572	107752	135105	123025	116214	31192.4	116866	153180	191399	210005	200896
38	2.15338	Oleic acid	560501	429950	468608	421973	423146	439992	455438	439532	425985	409759	418499	429362	387286	347664	352178
46	4.17478	1-(Methylnitrosoamino)-4-(3-pyridinyl)-1,4-butanediol	34154.8	126379	148801	233746	286911	308183	402959	491050	541687	645068	638256	668041	802513	804551	801964
47	2.20184	3-(4-Hydroxyphenyl)pyruvate	10331.6	25514.3	22051.5	34837.2	42991.6	44506.6	187589	165695	148435	182323	150350	155295	185092	211007	217434
62	5.57526	4-Hydroxyhexan-3-one	26010.9	90016.1	97684.7	147139	133479	107827	151651	138653	138332	157988	186118	238501	436037	1.31567e+06	816923
63	4.38009	N5-(L-1-Carboxyethyl)-L-ornithine	44237.1	81712.6	230691	116271	107562	110589	108583	70768.4	60809.2	98548.9	59961.1	87545	100486	510778	598737
68	3.80996	D-Erythrulose	144642	355512	472279	521315	550057	709298	437836	294446	111117	70631.2	113796	66729.5	93115.5	187385	163960
69	2.30123	Urocanate	56616.1	193944	202180	265239	250034	197171	162196	123363	119718	138485	116300	219229	305758	190047	191707
74	5.96712	L-Glutamine	463442	638230	805409	769124	890068	1.06458e+06	1.18737e+06	1.23796e+06	1.43293e+06	1.48725e+06	1.33194e+06	1.16449e+06	583916	321733	177520
83	2.53135	2-Methylnaphthalene	17146.6	33873.8	61369	94631.1	110531	97395	137279	115893	131067	175025	149202	164580	209947	277148	279669
84	2.03839	Quinone	19113.4	43083.7	60928.6	67186	82146.9	85682	100326	94005	99539.5	117579	115780	99462.7	135696	196529	196838
86	8.51353	2-Hydroxy-2,4-pentadienoate	62365.1	168920	213576	269430	320189	288279	571651	366191	313996	428291	335498	389249	967576	2.04617e+06	2.54903e+06
88	2.18753	6-Acetamido-2-oxohexanoate	23674	60751.6	72035.4	99337.2	104306	90695.2	102072	97894	91439.7	103043	101747	111713	131914	193115	191479
93	4.11296	Phenylacetic acid	91503.7	246599	342465	385521	459332	691578	736398	742295	770393	847697	803709	723591	925997	275903	309217
103	2.8571	cis-(Homo)2-aconitate	135535	184414	186474	173638	186676	219917	290301	274864	304977	387461	325857	485482	500591	434775	498319
106	2.10451	Deoxyuridine	80499	164553	173341	194398	182716	167484	112098	101653	98679.6	122082	96686.4	75980.5	111636	124041	125526
130	2.28754	Thymidine	187896	240303	685825	416419	499342	854622	724032	767650	740897	635718	674755	516215	587897	718980	842502
138	4.11026	delta-(L-2-Aminoadipyl)-L-cysteinyl-D-valine	133573	496204	623941	707034	784208	943571	607196	571800	157614	23705.1	173442	26328.3	33960.6	201306	62571.9
149	2.02813	N-(6-Aminohexanoyl)-6-aminohexanoate	7012.09	75712	122912	162511	201031	92668.8	79101.6	43509.6	27338.2	40961.4	34274.8	34962.8	30060.4	18601.2	12186.2
156	2.27684	Salicylic acid	123885	206627	329003	346433	379668	413625	404575	439555	480237	395352	483654	468948	478378	556626	430005
167	3.83347	Calligonine	88556.4	158950	187864	322104	442252	200292	814049	788081	746076	853941	625435	497196	269707	321148	224337
173	2.01091	3,3-Dimethylglutaric acid	49811.5	176034	177701	174379	203204	197710	217103	211695	208137	228953	202294	278873	234283	289184	283611
181	4.60575	Linamarin	397983	508500	617628	564915	612125	582183	20827.2	19890	23482.1	25525	25124.1	29024.4	40069	27017.3	20679
184	2.90033	N-Acetyl-beta-alanine	549873	816285	904199	1.04589e+06	13253	1.13749e+06	1.41478e+06	9284.78	8585.24	8825.74	1.68363e+06	2735.2	2069.26	1673.48	16292.2
188	9.17081	Mevalonic acid	719548	1.96506e+06	2.44125e+06	2.44873e+06	2.5418e+06	2.25493e+06	1.67222e+06	150822	172025	117935	113820	88653.3	83466.8	108150	52790.9
192	11.3846	alpha-Oxo-benzeneacetic acid	224287	803244	1.02797e+06	1.46024e+06	1.87956e+06	2.3443e+06	4.19474e+06	4.35911e+06	4.16536e+06	5.5676e+06	4.96168e+06	4.74344e+06	5.53634e+06	6.01651e+06	5.29209e+06
194	2.26385	2-Hydroxyphenylacetic acid	117744	236366	258580	299877	276126	265930	367076	301587	213375	363311	271798	250559	340381	441355	328935
196	8.41142	D-Proline	697736	1.30557e+06	1.58939e+06	1.73463e+06	2.05618e+06	2.50949e+06	3.17521e+06	3.30014e+06	3.54414e+06	4.15137e+06	3.65597e+06	3.65009e+06	4.23064e+06	3.71503e+06	3.09693e+06
206	2.31611	Pantetheine	30308.1	34319.2	40083	47602	39256.6	29755.3	48035.9	99481.5	195188	221118	284210	131362	99227.9	99816.3	76952.9
214	2.00071	N2-Malonyl-D-tryptophan	49755.1	63163.6	138068	175784	105834	64837.9	40255.8	32385.5	29847	29244.3	25947.7	18312.7	28655.8	35289	39031.6
217	3.73564	L-Lysine 1,6-lactam	69710.3	257398	273635	387639	404943	223641	217223	144519	124483	139497	131794	147096	160290	216574	251078
240	3.10574	Acetylglycine	13706.9	9903.24	12381.7	12847.7	242145	248885	43404.5	36480	392831	407557	384680	388125	415892	470068	508913
245	2.35725	N-Succinyl-L-glutamate 5-semialdehyde	40610.2	87728.4	97707.8	135000	111437	106721	101037	83737.1	104589	111505	107745	114065	176982	214488	199873
246	2.03998	D-Lyxose	185379	592035	595301	662150	434894	430377	603787	522086	524253	432980	513851	485537	531566	636374	477123
248	2.59949	N-Acetyl-L-leucine	20280.3	57858.8	73510.8	86109.6	94528.5	84618.3	99243.9	95690.8	96669.1	117261	98475.3	101413	144202	242193	265989
251	2.9401	Hygrine	28365.3	142886	208734	271506	310808	299563	354951	320941	235198	237191	176028	197254	221069	387641	395128
255	2.40282	Glycine	141306	119500	231848	219070	243412	178274	223531	191246	215634	291583	251784	572716	385726	386219	434270
260	3.43472	Dopaquinone	34042.9	102195	123093	141558	155140	152905	183794	162581	155029	187466	157788	187720	276280	413694	454704
266	5.13158	L-Threonine	187057	253333	274924	289060	337983	435436	532507	483100	597209	761369	614368	881017	1.07974e+06	1.12421e+06	1.37823e+06
267	3.17035	N-Acetyl-L-2-amino-6-oxopimelate	216481	288615	323093	339794	457822	403187	447654	418993	428950	533565	464488	559652	644228	630798	664479
269	2.49198	N-Cyclopropylammelide	9592.02	36280	39110	56063.9	61672.5	48269.5	58334.2	52801.8	47979.6	60580.8	49722.3	57720.5	106465	186466	202814
271	4.1471	(S)-2-aminobutyric acid	372967	405753	450842	386214	408075	579319	721761	681219	737196	1.1459e+06	831254	933401	1.02068e+06	833183	883409
273	2.32213	Pyruvaldehyde	209013	212137	246355	255583	304171	227680	369996	265412	30796.3	11446.6	33631.7	10635.9	10388.4	22061.5	10096.1
279	2.12458	cis-Aconitate	50947.8	115777	119008	130226	144708	75806.1	45292.2	25820.7	44214.1	23189.5	29711.7	20396.8	26935.1	55769.4	35136.7
285	2.41315	3,4-Dihydroxy-L-phenylalanine	10523.8	36928.1	46369.3	52430.1	51955.2	52674.2	48719.4	50670.5	47936.3	42605	46925.4	2.06603e+06	64466.9	91107.2	92217.3
286	5.39761	N-Formimino-L-glutamate	713.497	593881	778513	1.25813e+06	391.284	1.27478e+06	498.092	876.033	838.93	36238.4	414392	91520.8	190618	713548	470626
287	2.81725	Citraconic acid	246089	311919	289363	269212	264047	330772	373411	378767	464517	592129	538252	524368	570741	471035	578844
291	2.12028	N-Acetylserotonin	86285.9	145012	356928	222527	469042	174713	235146	558402	586206	607109	270844	447723	305770	669281	444496
292	2.47352	Guanosine	82226.8	130263	161971	135754	89206.5	43880.9	21200.9	23296.1	37067.9	17586.3	23210.4	20245.3	23480.5	112528	138000
294	2.65957	L-Arogenate	95757.7	158213	124686	122712	137648	179846	210300	170444	147617	234331	197447	288519	330943	342084	414785
297	4.69728	3-Methyl-L-tyrosine	130638	190430	208751	349218	400179	512915	811606	831685	849941	920117	728737	601816	297391	245822	160324
302	2.03755	1-Methyladenosine	24423.1	71545.8	73244	54110.8	54015.9	65746.9	81542	64234.5	3788.27	119496	12380.4	127024	142205	164504	181114
306	3.22553	(3R)-3-Isopropenyl-6-oxoheptanoate	22663.3	41779	57039.9	56727.4	70376.3	85300.4	108541	132073	123797	156709	152530	119256	217990	403436	445738
315	2.59591	4-(2-Amino-5-hydroxyphenyl)-2,4-dioxobutanoate	27262.7	73342.8	108194	117850	125333	135549	120839	133755	136803	146340	139276	133327	179038	278099	281386
319	2.09118	Alpha-D-Glucose	18872.5	75724	106320	141274	164114	130975	102044	21284.1	29923.2	17659.5	29387.7	17519.9	20152.8	35753.2	23460.9
321	3.69277	2-Nitrophenol	33527.3	93317	106378	120753	127889	120262	137402	124885	135596	143299	139234	136229	225871	435300	500775
322	2.12527	C20916	195213	536306	389636	442532	487059	330677	417790	357537	326231	516874	342546	610640	662416	477523	494641
330	4.34087	(1S,4R)-1-Hydroxy-2-oxolimonene	21663.1	73034.3	69957.9	92199.5	108919	116351	146859	161117	188672	211218	228699	212618	404304	681807	725827
333	3.2658	L-Pyroglutamic acid	14603.9	27334.2	26149.3	19138.6	32914	82028	157255	177488	163642	262263	231816	297001	397432	418931	478403
335	2.3618	Glycolate	58422.6	97986.7	120967	122894	127570	93658.4	60102.8	45032	36504.3	27836.2	51171	32325.8	42669.4	83510.9	103350
337	10.8719	L-Valine	1.34447e+06	2.21036e+06	2.80949e+06	2.95799e+06	3.28775e+06	4.60784e+06	5.30206e+06	5.34589e+06	5.77509e+06	6.45585e+06	5.39894e+06	5.67712e+06	6.26896e+06	7.16722e+06	7.37981e+06
339	2.59618	N-Acetyl-D-galactosamine	118238	348548	410243	498016	502228	439428	469891	405103	400123	437106	378911	394491	424454	456156	456606
349	5.20638	D-gluconate	1.36636e+06	1.74198e+06	1.85451e+06	2.09438e+06	2.17931e+06	2.3644e+06	2.82434e+06	2.6505e+06	2.59403e+06	1.59583e+06	2.12291e+06	949481	494134	720727	591923
351	5.16687	Citrate	331968	969442	1.6376e+06	946822	855389	1.6962e+06	487571	135826	723053	423069	327489	244380	454796	687876	589123
354	4.34854	gamma-L-Glutamyl-L-glutamic acid	165481	414355	474252	585203	596136	259714	141352	97808.5	189433	105701	133128	102910	120991	254787	145968
362	2.93918	L-Galactono-1,4-lactone	274899	517843	438032	477267	506597	493293	413711	353248	274840	229016	179100	138903	82473	83387.4	58073.7
367	2.26035	2-Oxoadipic acid	409531	532178	386831	526840	503343	362210	555868	412856	392479	495488	371300	437256	512004	548427	552995
370	9.13938	myo-Inositol	4.10138e+06	5.4357e+06	6.47068e+06	7.16044e+06	7.74796e+06	7.77708e+06	7.88587e+06	8.05941e+06	7.8594e+06	8.95234e+06	8.79357e+06	8.72939e+06	8.90743e+06	9.79363e+06	8.70091e+06
378	2.25092	5,6,7,8-Tetrahydromonapterin	8235.48	20209.7	29379.1	36368.6	42744.4	47703.7	65232.6	73338.1	65286.3	118737	83652.3	99252.3	152778	201412	217082
389	6.98289	L-Tyrosine	272737	832357	742863	1.25884e+06	1.26242e+06	866583	756289	259952	193151	129615	147272	60838.4	131940	444317	501011
390	6.50691	Sarcosine	522088	870954	1.00065e+06	1.02009e+06	1.18292e+06	1.33773e+06	1.55896e+06	1.39216e+06	1.51499e+06	1.82515e+06	1.62603e+06	1.88074e+06	2.21624e+06	2.21205e+06	2.61094e+06
397	4.6507	Vanillin	63805.5	106538	190595	217990	217540	238000	290676	376680	379924	487368	420666	370495	623188	928329	966223
420	2.60486	Quinate	209355	423232	357566	374615	361467	363235	402897	353366	379034	438827	369034	428160	461952	420759	646463
422	4.8229	3-Hydorxy-3-methylglutaric acid	242769	430033	466025	540957	498964	494783	532192	487762	468650	621841	493492	638018	904849	942388	1.09229e+06
429	2.03266	Coumaryl acetate	21276.6	21017.4	18947.2	96843.4	125560	13737.5	29387.9	25488.1	44797.6	37796.8	37205.4	26928.7	60491.1	78732.8	112795
430	4.95862	N-Acetyl-L-aspartic acid	439043	452070	405776	254959	290630	658703	766199	844609	863669	1.06896e+06	896031	1.08895e+06	1.3776e+06	1.17221e+06	1.52851e+06
434	2.67827	Orotate	386975	239279	252788	224107	208257	203552	172257	85703.2	12904.3	8836.87	8492.42	7387.53	8780.13	17211.1	8212.52
443	2.28727	18-Hydroxyoleate	66464.2	151921	204391	214558	221617	319077	324034	385212	441114	371182	418114	341746	292352	283857	270060
444	2.66138	5-L-Glutamyl-L-alanine	96864.9	189199	205043	241451	285735	147590	118758	89642.3	106177	92673.6	101980	99741.4	101281	144156	117920
445	5.07445	Azelaic acid	44519	107652	148678	159544	184335	206540	232817	254836	320154	333504	346981	338149	562572	882141	1.10255e+06
448	2.69291	alpha-ketoglutarate	64377.7	87252.7	98928	84380.5	98828.8	85438.6	83034.2	69858.7	70022.5	46575.5	62311.4	76132.2	137054	204432	264847
453	3.50985	D-Glucono-1,5-lactone	46620.4	51806.8	54134.5	87777	93986.4	100600	87653.2	76675	64928.8	415225	321706	38135.1	441502	569293	541013
454	4.94998	Glycyl-L-leucine	302081	834288	1.23299e+06	1.50951e+06	1.6822e+06	1.29791e+06	1.10182e+06	774571	615318	663135	623404	603328	602763	546415	409630
457	3.43869	gamma-Glutamyl-gamma-aminobutyraldehyde	178359	374134	456515	458769	478487	323276	230377	178141	195461	192629	186311	201135	227475	225393	223172
458	11.5676	L-Malic acid	2.20912e+06	3.58292e+06	3.96229e+06	4.46145e+06	4.85635e+06	3.90373e+06	3.26435e+06	1.03484e+06	1.66192e+06	420917	1.69613e+06	360002	541991	1.96873e+06	976985
459	3.58742	gamma-L-Glutamyl-L-phenylalanine	134320	321058	329880	445713	459051	265796	226415	125229	131284	96813.9	122727	104953	125521	170388	128223
463	3.18308	N6-Acetyl-N6-hydroxy-L-lysine	111982	188722	212224	211192	237800	251609	312029	278467	275309	368466	317444	366828	478681	495902	564495
464	2.47305	Glyoxylate	22663.7	91013.4	108339	130575	134662	52821.5	4459.05	5486.26	6687.52	6916.77	6165.93	4984.2	14087.7	42558.2	43164.9
486	2.92089	1,2-Dihydrophthalic acid	50673.7	1884.52	171296	196762	2468.05	207270	266023	237636	234561	297953	265581	300138	359906	453133	451132
488	11.8285	Benzoic acid	81561.4	475551	270407	308225	382405	1.00833e+06	1.38664e+06	938067	1.71532e+06	1.45168e+06	1.28465e+06	2.07468e+06	3.77788e+06	4.91901e+06	5.70996e+06
502	4.28223	4-Pyridoxic acid	244447	705009	1.10104e+06	1.24934e+06	1.16997e+06	1.25891e+06	1.3221e+06	1.33556e+06	1.64892e+06	1.22906e+06	1.25162e+06	1.42147e+06	1.50227e+06	1.71989e+06	1.44341e+06
507	7.30292	gamma-L-Glutamyl-L-valine	824504	1.27536e+06	1.1545e+06	1.3917e+06	1.55186e+06	1.07231e+06	1.22421e+06	931980	1.12632e+06	1.60307e+06	1.62646e+06	2.32183e+06	2.90895e+06	2.73358e+06	2.64117e+06
515	2.82626	D-Alanyl-D-alanine (D-Ala-D-Ala)	233375	314273	299538	319069	307072	223839	177921	127468	145745	159521	156989	170076	201559	220288	236352
519	16.8558	L-Dihydroanticapsin	3.69243e+06	9.72418e+06	9.44174e+06	1.34129e+07	1.1342e+07	8.46487e+06	7.8161e+06	5.28272e+06	2.9928e+06	2.7758e+06	3.1335e+06	2.55616e+06	2.76306e+06	2.52541e+06	1.85985e+06
526	2.09867	5-Hydroxymethyluracil	174710	378105	580071	448612	255301	545940	794631	470567	221444	287635	378079	426680	50253.2	60260	43055
529	2.84552	trans-2-Hydroxycinnamic acid	38135.5	76474.6	141163	206532	294519	292669	341492	188348	166060	162850	170209	155158	213867	306306	337734
532	3.84655	(S)-2-Hydroxyglutarate	364692	523765	461594	401681	417233	556775	618858	585487	643783	925737	796105	859547	1.06263e+06	871639	1.14051e+06
533	2.17774	Hypoxanthine	95198.4	268862	305968	374904	400954	376030	449982	410669	418763	493955	411458	414131	453309	479409	437322
536	4.52989	Tulipalin B	51101.1	111346	172722	194811	227538	176898	207833	190594	189087	174596	139385	149906	282384	591545	676931
541	2.09987	N-Malonylanthranilate	14384.9	20401.1	19098.2	3039.64	27309.2	32478.5	49975.4	49917.9	61462.1	97790.9	79696.6	123861	169803	171625	204326
546	5.34288	L-Proline	58139.7	148334	129695	149101	130904	158606	219244	567019	385404	579922	524618	1.03745e+06	885559	1.63126e+06	1.09798e+06
562	2.41579	5-Hydroxy-L-tryptophan	37398.3	131821	150608	181222	170307	77861.9	48650.3	23995.4	23661.2	12072.7	15488.7	12714.8	14969.5	20846.2	13081.1
563	2.27297	Clavulanate-9-aldehyde	9179.6	4431.67	8580.52	2505.33	8338.44	7010.78	9314.24	10663.4	10429.6	10828.6	13233.2	18434.3	51012.6	155249	175703
566	2.87597	18-Oxooleate	43757.4	170307	177862	264022	293848	220714	207457	181455	172790	194286	165467	181194	199494	286086	256323
570	4.28037	2-Methylbutanal	91535.2	159559	233841	247096	249641	210827	249949	262089	184936	267449	250484	300198	426709	698536	637749
594	4.34996	1alpha-Hydroxytestosterone	2.73709e+06	2.33938e+06	2.04188e+06	2.03542e+06	2.03286e+06	2.05666e+06	1.56154e+06	2.10922e+06	2.12637e+06	1.51961e+06	2.00108e+06	1.83965e+06	1.89409e+06	2.18877e+06	881544
598	2.83456	NNAL-N-glucuronide	237240	362939	447171	550564	725091	625640	591439	487239	489164	527709	520506	610199	691282	641894	578633
599	2.93076	Streptidine 6-phosphate	195263	313171	355239	394232	420628	382331	398004	307206	339701	419825	357030	412536	456511	468208	514511
617	2.05972	7-Aminocephalosporanic acid	36599.3	86318.8	95394.4	120967	123494	98202.8	54850.7	5224.56	16809.8	813.052	19141.2	789.696	1813.51	25975.1	5528.42
619	6.8569	Indolylmethyl-desulfoglucosinolate	26492.8	38851.2	199369	181154	290301	264338	509517	419783	438480	572146	759983	758925	1.2395e+06	1.80274e+06	1.77907e+06
622	2.25602	1-Oxa-2-oxo-3-hydroxycycloheptane	116770	228859	433031	172761	201489	227011	193621	96417.3	80914.5	81690.8	65270.4	73889.6	93493.2	108766	106683
